# Supplementary material for: The importance of the clinical classification of adult T-cell leukemia/lymphoma (ATLL) in the prognosis
Source: PLoS Negl Trop Dis. 2022 Oct 19;16(10):e0010807. doi: 10.1371/journal.pntd.0010807 (PMC9581356; doi:10.1371/journal.pntd.0010807)
Supplement: S1 Data — (XLS) [file pntd.0010807.s001.xls]

## Sheet: Sheet1
participants	clinform	gender	age	age gr	duration	HAM/TSP	lymphadeno	hepato	spleno	BM	Involv.org	lympho	hypercal	skin	LDH	histodiag	cells	PI	survival	deaths
1	5	1	20	1	18	1	2	2	2	1	2	1	1	2	1	5	2	0	7	1
2	2	1	60	2	12	2	2	2	2	0	2	2	1	2	1	5	1	1	72	1
3	6	1	38	1	1	1	2	2	2	2	2	2	2	2	2	5	1	1	6	1
4	1	1	30	1	3	1	1	1	1	1	1	1	1	2	1	5	1	1	169	1
5	1	1	9	1	6	1	1	1	1	1	1	1	1	2	1	5	1	1	284	0
6	5	1	58	2	2	1	2	1	1	1	1	1	1	2	1	5	2	2	6	1
7	6	1	51	2	2	2	2	2	2	2	2	2	1	2	2	5	1	1	2	1
8	6	1	54	2	13	1	2	2	2	2	2	2	2	2	2	5	2	2	2	1
9	1	2	47	1	36	1	1	1	1	1	1	1	1	2	1	5	2	1	240	1
10	1	2	40	1	84	1	1	1	1	1	1	1	1	2	1	5	1	1	48	1
11	6	1	52	2	2	2	1	2	2	1	2	2	2	2	2	5	2	2	2	1
12	6	1	49	1	5	1	2	2	2	2	2	2	2	2	1	1	1	2	2	1
13	1	1	70	2	240	2	1	1	1	0	1	1	1	2	1	1	1	1	9	1
14	2	1	28	1	60	1	2	2	2	0	2	2	1	2	1	1	1	1	67	1
15	1	1	67	2	12	1	1	1	1	1	1	1	1	2	1	1	1	1	60	1
16	6	2	18	1	2	1	2	2	2	1	2	2	2	1	2	4	2	2	17	1
17	5	1	40	1	3	1	2	1	1	1	1	1	2	1	1	5	2	2	6	1
18	5	2	80	2	3	1	2	1	1	1	1	1	2	1	1	4	2	2	6	1
19	5	1	59	2	1	1	2	1	2	1	1	1	1	1	1	5	2	2	9	1
20	5	2	66	2	2	1	2	2	1	1	2	1	1	1	2	5	2	2	2	1
21	6	1	48	1	2	1	2	2	2	2	2	2	2	1	2	5	2	1	3	1
22	6	2	22	1	2	1	2	2	2	2	2	2	2	2	2	5	1	2	20	1
23	5	1	44	1	3	1	2	2	2	1	2	1	1	1	1	5	2	2	122	1
24	5	2	54	2	8	1	2	2	2	1	2	1	1	2	1	5	2	2	0.25	1
25	1	1	48	1	18	1	1	1	1	1	1	1	1	2	1	1	1	1	58	1
26	4	2	41	1	12	1	1	1	1	1	1	1	1	2	1	5	1	2	15	1
27	1	2	43	1	36	1	1	1	1	1	1	1	1	2	1	5	1	2	109	1
28	5	1	38	1	3	1	2	1	1	2	2	1	1	2	2	5	2	0	1	1
29	6	1	45	1	3	1	2	2	2	2	2	2	1	1	2	5	2	2	11	1
30	6	2	39	1	13	1	1	1	1	2	1	2	2	2	1	5	1	2	6	1
31	6	1	35	1	24	1	1	1	2	2	2	2	2	1	1	0	0	0	62	1
32	5	2	48	1	1	1	2	1	1	1	1	1	1	1	1	5	2	0	16	1
33	1	2	59	2	NA	2	1	1	1	0	1	1	1	2	1	1	1	1	0.5	1
34	2	1	66	2	96	1	1	2	1	2	2	2	1	2	1	1	1	1	18	1
35	2	2	18	1	8	1	2	1	1	2	2	2	1	2	1	1	1	1	22	1
36	5	2	72	2	2	1	2	1	2	2	2	1	1	2	1	5	1	0	15	1
37	6	1	33	1	1	1	2	2	2	0	2	2	1	2	2	0	0	0	21	1
38	6	2	44	1	.5	1	1	2	2	2	2	2	2	1	1	0	0	0	0.5	1
39	2	2	45	1	12	1	1	1	1	1	1	2	1	2	1	5	1	2	45	1
40	4	2	47	1	12	1	1	1	1	1	1	1	1	2	1	5	2	2	28	1
41	1	2	76	2	240	1	1	1	1	1	1	1	1	2	1	4	2	2	52	1
42	1	1	84	2	12	1	1	1	1	0	1	1	1	2	1	1	1	1	112	1
43	6	2	42	1	7	1	2	2	2	2	2	2	2	1	1	5	1	2	11	1
44	1	2	72	2	1.5	1	1	1	1	0	1	1	1	2	1	5	1	2	10	1
45	2	1	78	2	1	1	2	1	1	1	1	2	1	2	1	1	1	0	1	1
46	5	2	65	2	3	1	2	1	1	2	1	1	1	1	1	5	2	2	5	1
47	6	1	41	1	3	1	2	2	2	2	2	2	2	2	1	5	1	2	6	1
48	6	1	63	2	3	1	2	1	2	2	2	2	2	1	2	0	0	0	6	1
49	6	2	32	1	6	1	2	1	1	2	1	2	1	1	1	5	1	2	1	1
50	6	2	64	2	9	1	1	1	2	2	1	2	1	1	2	0	0	0	1	1
51	6	2	34	1	8	1	2	1	2	0	1	2	2	1	2	5	2	2	6	1
52	5	2	36	1	3	1	2	2	2	1	2	1	1	1	2	5	2	2	12	1
53	1	1	67	2	10	1	1	1	1	1	1	1	1	2	1	1	1	2	140	0
54	6	2	42	1	1	1	2	1	1	2	1	2	2	1	1	5	2	0	14	1
55	5	2	72	2	3	1	2	1	2	1	1	1	1	1	1	5	1	2	2	1
56	1	2	47	1	60	2	1	1	1	1	1	1	1	2	1	1	1	1	46	1
57	6	2	23	1	5	1	2	1	1	2	2	2	1	2	1	5	1	2	4	1
58	2	2	33	1	3	1	2	1	1	2	1	2	1	1	1	5	1	2	59	1
59	1	1	63	2	33	1	1	1	1	1	1	1	1	2	1	1	1	1	4	1
60	4	1	61	2	12	1	1	1	1	1	1	1	1	2	1	5	2	2	22	1
61	6	1	61	2	10	1	2	1	1	2	2	2	2	2	2	0	0	0	2	1
62	1	1	43	1	48	1	1	1	1	1	1	1	1	2	1	1	1	1	46	1
63	2	2	61	2	12	1	2	1	1	1	1	2	1	2	1	1	1	1	44	1
65	1	2	16	1	2	2	1	1	1	0	1	1	1	2	1	5	1	1	119	0
66	2	2	78	2	12	1	2	1	1	1	1	2	1	2	1	1	1	1	11	1
67	6	1	36	1	6	1	1	1	1	0	1	2	2	2	1	5	2	2	0.5	1
68	6	1	44	1	44	1	2	1	2	2	2	2	1	1	2	5	2	2	6	1
69	4	1	49	1	6	1	1	1	1	1	1	1	1	2	1	5	1	2	20	1
70	5	2	42	1	3	1	2	1	1	0	1	1	1	1	2	4	2	2	7	1
71	2	2	21	1	6	1	2	1	1	0	1	2	1	1	1	0	0	0	26	1
72	5	2	76	2	24	1	2	1	1	2	2	1	1	2	1	5	1	1	3	1
73	1	2	44	1	48	1	1	1	1	0	1	1	1	2	1	1	1	1	144	0
74	6	1	35	1	.5	1	2	2	1	2	2	2	2	2	2	5	2	2	1.5	1
75	2	2	69	2	2	1	1	1	1	1	1	2	1	2	1	4	2	0	183	0
76	6	1	65	2	.5	1	2	2	1	2	2	2	1	1	2	0	0	0	0.25	1
77	6	1	86	2	1	1	2	1	1	0	1	2	1	2	2	5	1	2	1	1
78	5	1	58	2	6	2	2	1	1	1	2	1	1	1	2	5	2	2	9	1
79	6	2	56	2	3.5	1	2	1	1	0	1	2	2	1	2	5	2	2	6	1
80	2	2	62	2	4	1	2	1	1	2	2	2	1	2	1	5	2	2	9.5	1
81	1	1	37	1	108	1	1	1	1	1	1	1	1	2	1	1	1	1	154	0
82	2	1	35	1	4	1	1	1	1	1	1	2	1	2	1	1	1	1	36	1
83	1	2	46	1	6	2	1	1	1	0	1	1	1	2	1	1	1	1	101	1
84	6	1	51	2	10	1	2	1	2	0	2	2	2	2	2	5	1	1	1	1
85	2	1	20	1	4	1	1	1	1	0	1	2	1	1	1	5	2	2	132	0
86	6	2	32	1	8	1	2	1	2	2	2	2	1	1	2	0	0	0	10.5	1
87	6	1	88	2	NA	1	2	1	1	0	1	2	2	1	2	0	0	0	0.3	1
88	5	1	63	2	5	1	2	1	1	1	1	1	1	1	1	5	2	2	9	1
89	2	2	72	2	72	2	1	1	1	1	1	2	1	2	1	5	1	1	90	1
90	1	1	66	2	5	2	1	1	1	0	1	1	1	2	1	1	1	1	33	1
91	2	1	39	1	5	1	2	1	1	0	1	2	1	2	1	5	2	2	10	1
92	1	2	56	2	12	2	1	1	1	0	1	1	1	2	1	1	1	1	118	0
93	6	1	26	1	4	1	2	2	2	0	2	2	2	1	2	0	0	0	7	1
94	6	2	54	2	2	2	2	2	2	0	2	2	2	1	2	5	2	2	4	1
95	6	1	50	2	.5	1	2	1	2	1	2	2	1	1	2	0	0	0	6	1
96	1	2	51	2	48	2	1	1	1	1	1	1	1	2	1	1	1	1	113	0
97	5	2	53	2	1	1	2	1	1	1	1	1	1	1	2	5	2	2	97	0
98	6	2	39	1	1	1	2	2	2	0	2	2	2	1	2	0	0	0	4	1
99	1	1	72	2	96	2	1	1	1	0	1	1	1	2	1	1	1	1	170	0
100	5	1	70	2	4	1	2	1	1	0	2	1	2	2	1	5	2	2	5	1
101	6	2	73	2	5	1	1	1	1	0	1	2	2	2	2	5	2	2	1	1
102	1	2	72	2	180	2	1	1	1	1	1	1	1	2	1	1	1	1	97	0
103	6	2	65	2	16	1	2	2	2	1	2	2	1	2	1	0	0	0	12	1
105	6	1	32	1	6	1	2	1	1	0	1	2	1	1	2	5	2	2	3	1
106	6	2	51	2	2	1	2	1	1	1	1	2	1	2	2	5	2	2	13	1
107	6	2	19	1	6	1	2	1	2	2	2	2	2	2	2	5	2	2	0.5	1
108	6	2	45	1	8	1	2	2	2	0	2	2	1	2	2	5	1	2	5	1
109	2	2	49	1	8	2	2	1	1	1	1	2	1	2	1	1	1	1	47	1
110	6	1	42	1	3	1	2	2	2	0	2	2	1	1	2	0	0	0	6	1
111	1	1	54	2	7	1	1	1	1	0	1	1	1	2	1	1	1	1	11	1
112	6	2	35	1	1	1	2	2	2	2	2	2	2	2	2	5	2	2	1	1
113	2	2	46	1	2	1	2	1	1	0	1	2	1	1	1	5	2	2	30	1
114	4	2	57	2	3	1	1	1	1	1	1	1	1	2	1	5	2	2	4	1
115	2	1	46	1	2	1	2	1	1	1	1	2	1	2	1	5	2	2	27	1
116	6	1	51	2	2.5	1	1	1	2	0	1	2	2	2	2	5	2	2	12	1
117	1	1	36	1	108	1	1	1	1	1	1	1	1	2	1	1	1	1	42	1
118	1	2	65	2	36	1	1	1	1	0	1	1	1	2	1	1	1	1	67	0
119	6	2	66	2	3	1	2	1	1	1	1	2	2	2	2	5	2	2	17	1
120	2	1	74	2	12	1	1	1	1	0	1	2	1	2	1	5	2	2	51	0
121	6	2	35	1	.5	1	1	1	1	2	1	2	2	1	2	0	0	0	44	0
122	5	1	30	1	7	1	2	1	1	1	1	1	1	1	1	5	2	2	14	1
123	5	2	50	2	6	1	2	1	1	1	1	1	1	2	1	5	2	2	23	1
124	5	2	39	1	2	1	2	2	2	2	2	1	2	2	2	5	2	2	14	1
125	6	2	58	2	24	1	1	1	1	1	1	2	1	2	2	1	1	2	19	1
126	4	2	36	1	6	1	1	1	1	1	1	1	1	2	1	5	2	2	24	1
127	5	1	48	1	1	1	2	2	2	1	2	1	2	1	2	5	2	2	4.5	1
128	2	1	58	2	6	1	1	1	1	1	1	2	1	2	1	1	1	2	9	1
129	2	2	42	1	11	1	2	1	1	2	1	2	1	1	1	0	0	2	31	0
130	2	2	53	2	3	1	1	1	1	0	1	2	1	1	1	5	2	2	26	0
131	6	2	53	2	4	1	1	1	1	1	1	1	2	2	1	5	2	2	12	1
132	5	2	41	1	12	1	2	1	1	2	2	1	1	2	1	5	2	2	16	1
133	5	1	57	2	1.5	1	2	2	1	1	2	1	2	1	1	5	2	2	5	1
134	1	2	48	1	12	2	1	1	1	1	1	1	1	2	1	5	1	2	21	0
135	6	1	60	2	.25	1	1	1	1	2	2	2	1	2	1	1	1	1	0.5	1
136	5	2	66	2	2	1	2	1	2	0	2	1	2	2	2	5	2	2	1	1
137	1	1	63	2	132	1	1	1	1	1	1	1	1	2	1	5	1	1	108	0
138	5	2	29	1	5	1	2	2	2	0	2	1	1	1	1	5	2	0	45	1
139	6	2	73	2	1.5	1	2	1	1	2	2	2	2	2	1	5	2	0	1.5	1
140	1	1	46	1	108	1	1	1	1	0	1	1	1	2	1	5	1	1	73	0
141	1	2	25	1	6	1	1	1	1	0	1	1	1	2	1	1	1	1	16	0
142	1	1	62	2	120	1	1	1	1	0	1	1	1	2	1	1	1	1	18	0
143	1	1	20	1	3	2	1	1	1	0	1	1	1	2	1	1	1	1	17	0
144	5	2	64	2	3	1	2	1	1	1	1	1	2	1	2	5	2	2	9	1
145	1	2	59	2	12	1	1	1	1	0	1	1	1	2	1	1	1	2	16	0
